# Supplementary material for: The bromodomain containing protein BRD-9 orchestrates RAD51–RAD54 complex formation and regulates homologous recombination-mediated repair
Source: Nat Commun. 2020 May 26;11:2639. doi: 10.1038/s41467-020-16443-x (PMC7251110; doi:10.1038/s41467-020-16443-x)
Supplement: Supplementary file 4 — Source Data [file 41467_2020_16443_MOESM4_ESM.xlsx]

## Sheet: fig1
Fig1 B
WT	ASH1L	ATAD2	ATAD2B	BAZ1A	BAZ1B	BAZ2A	BAZ2B	BPTF	BRD1	BRD2	BRD3	BRD4	BRD7	BRD8	BRD9	BRDT	BRPF1	BRPF3	BRWD1	BRWD3	CBP	CECR2	EP300	KAT2A	KAT2B	KMT2A	PBRM1	PHIP	SMARCA2	SMARCA4	SP100	SP110	SP140	SP140L	TAF1	TAF1L	TRIM24	TRIM28	TRIM33	TRIM66	ZYMND8	ZYMND11	BRCA1
0.981912	0.478709	0.956351	1.0043	0.8725	0.877	1.03107	0.884	1.108	0.857143	0.767353	0.920267	0.428509	0.83167	1.05968	0.548696	1.03256	0.891907	0.906767	1.12182	0.9313	0.88299	0.360525	0.942244	0.852219	0.632087	1.05466	0.583261	0.656215	0.597895	1.01188	1.00629	0.988084	0.7013	0.993	0.92473	0.878	0.895116	0.937574	0.930129	0.836268	0.751158	0.999546	0.37552
0.906365	0.380765	0.763872	0.988649	0.7693	1.109	0.782943	0.873	0.660284	0.780272	0.887957	0.864028	0.320978	1.05298	0.93224	0.621942	0.927177	0.813514	0.88583	0.789181	1.0129	0.84513	0.479204	0.882026	0.835709	0.628085	1.09229	0.760559	0.687026	0.7083	0.747625	0.888155	0.827457	0.849636	1.025	0.843736	0.939	0.829312	0.904641	0.994298	0.666558	0.545662	0.912075	0.365335
1.11456	0.428929	0.862009	0.977119	0.8356	0.971	1.0394	0.992	0.965803	0.938381	0.839443	0.859676	0.304316	0.805593	0.95227	0.562679	1.04048	0.838583	1.04625	0.743502	0.919	0.90031	0.499257	0.889025	0.863048	0.634619	0.95441	0.856394	0.606669	0.666039	0.756299	0.944368	0.914144	0.785636	0.933	0.942543	0.98	0.826539	0.795324	0.881187	0.668742	0.635635	0.985924	0.439601
WT	ASH1L	ATAD2	ATAD2B	BAZ1A	BAZ1B	BAZ2A	BAZ2B	BPTF	BRD1	BRD2	BRD3	BRD4	BRD7	BRD8	BRD9	BRDT	BRPF1	BRPF3	BRWD1	BRWD3	CBP	CECR2	EP300	KAT2A	KAT2B	KMT2A	PBRM1	PHIP	SMARCA2	SMARCA4	SP100	SP110	SP140	SP140L	TAF1	TAF1L	TRIM24	TRIM28	TRIM33	TRIM66	ZYMND8	ZYMND11	53BP1
0.962	0.541327	0.942405	0.897215	0.963312	0.791	0.530149	1.131	0.928137	1.127	1.056	0.902	0.574027	0.966	0.79221	0.882	1.00255	0.879306	0.550981	0.517996	0.9117	0.81822	0.991417	1.05238	0.712188	0.841344	0.93391	0.796889	0.723601	0.7748	0.534637	1.07976	1.14657	0.9596	1.352	0.814769	1.102	1.00038	0.9224	0.992284	0.979033	0.946251	1.01057	0.419286
1.115	0.560779	0.892091	0.833016	0.76693	1.253	0.811438	1.203	0.966318	0.983	0.992	0.821	0.50996	0.812	0.91443	0.993	0.996588	0.860597	0.533113	0.534366	0.9309	0.72213	0.991302	1.00882	0.869663	0.893481	1.17735	0.857743	0.679557	0.702074	0.699331	1.12128	1.12552	0.944372	0.853	1.11338	0.919	1.00936	0.774051	0.917913	0.937944	0.928747	0.913695	0.497982
0.956	0.631043	0.90488	0.969866	0.886911	0.858	0.634001	0.902	1.11485	0.892	0.911	0.897	0.553098	0.979	0.88137	0.811	1.00094	1.61859	0.504266	0.51803	0.8988	0.89933	1.01945	1.05468	0.700336	0.862498	1.02522	0.860202	0.700708	0.802311	0.723122	1.09589	1.11852	1.0008	0.899	0.925198	0.952	0.996954	0.764642	1.04233	1.01274	1.03932	0.961433	0.412862
Fig1 C					Fig1 D					Fig1 E					Fig1 F
PLKO	BRD9shRNA1	BRD9shRNA2	BRCA1shRNA		PLKO	BRD9shRNA1	BRD9shRNA2	53BP1shRNA		Non-treat	10uM	20uM	shBRCA1		Non-treat	10uM	20uM	53BP1shRNA
11.5	8.86	7.7	4.3		22.1	30.2	23.42	15.6		3.33	1.18	0.925	1.262		15.16	17.56	16.36	10.3
13.1	7.2	5.9	2.41		21.4	20.6	30.5	13.26		4.5	1.2	1.04	1.079		13.4	16.9	16.69	8.99
12.8	8.1	6.6	3.89		27.9	16.1	17	13.31		3.95	1.87	0.899	1.099		19.1	17.87	9.8	7.16
Fig1 H-J
p-H2AX
Time after IRh	Plko							BRD9 shRNA1							BRD9 shRNA2
0	0	0	2	1	0	0	0	0	1	2	0	0	0	0	0	2	3	0	1	0	0
2	88.02	88.64	90.1	71.08	87	89.93	87	85.09	86.29	78.08	80.1	95.09	99.45	103.3	89.92	76.35	105.52	100.33	78.31	105.66	90.04
8	28.17	11.26	8.58	16.25	16.96	7.9	15.06	38.76	61.76	47.73	53.67	53.26	71.21	46.02	55.62	48.31	35.36	63.52	38.33	69.41	59.88
16	16.11	13.76	5.38	9.01	9.77	20.94	13.24	48.05	50.77	34.08	58	33.19	39.43	34.22	22.31	29.33	35.31	41.22	19.91	28.88	31.06
24	15.29	9.66	9.67	9.16	7	6.78	10.18	30.54	40.14	21.05	22.59	22.06	33.19	25.37	31.3	20.09	22.53	18.82	16.69	15.59	28.29
RAD51
Time after IRh	Plko							BRD9 shRNA1							BRD9 shRNA2
0	1	0	0	1	0	0	0	1	1	2	0	1	0	0	0	0	1	1	0	0	0
2	1.14	2.37	0.93	0.24	3.66	0.82	2.76	2	2.94	1	2.8	2	0.64	1.1	3.3	2.92	2.26	2.76	1.2	1.16	3
8	21.4	39.9	13.51	34.96	21.83	18.9	38	27	18.77	32.71	46.91	24	25	34.98	30.16	27.03	22	39.09	15.98	21	30.21
16	1.73	8.96	12	3	0.37	0.18	0	0.98	19.09	41.07	25.64	11.96	16.55	35.52	24.69	18	28.64	18.99	16.3	21.78	11.9
24	0	0	1	4.58	8.96	1	0	17.9	23	16.87	12	20.78	12.67	9.85	7.97	6.83	11.45	13	13.79	14.52	31.79

## Sheet: fig1A
The mutations of the genes with p value < 0.05 caused the significant increase of HR mutation signature:
	Threshold for high HR mutation signature: 75%				Normal			Mutation			P value
	normal	mutation	p value		High signature	Low signature	High signature%	High signature	Low signature	Percentage
BRD4	0.247664	0.375	0.3207	ASH1L	100	321	0.2375	9	6	0.6	0.003583
TAF1L	0.237981	0.5	0.01197	ATAD2	104	325	0.2424	5	2	0.7143	0.01222
ATAD2	0.242424	0.714286	0.01222	ATAD2B	107	326	0.2471	1	2	0.6667	0.1556
BRD7	0.250575	0	1	BAZ1A	105	325	0.2442	4	2	0.6667	0.0365
KAT2A	0.248848	0.5	0.4379	BAZ1B	104	323	0.2436	5	4	0.5555	0.04713
TRIM24	0.25	0.25	0.6851	BAZ2A	108	326	0.2488	1	1	0.5	0.4379
ATAD2B	0.247113	0.666667	0.1556	BAZ2B	107	309	0.2572	2	8	0.2	0.7592
BRD8	0.241784	0.6	0.01851	BPTF	106	320	0.2488	2	8	0.2	0.4753
KAT2B		no mutation		BRD1	105	324	0.2448	3	4	0.4286	0.06896
TRIM66		no mutation		BRD2	109	323	0.2523	0	4	0	1
BAZ1A	0.244186	0.666667	0.03654	BRD3	109	325	0.2511	0	2	0	1
BRD9	0.237647	0.727273	0.00102	BRD4	106	322	0.2477	3	5	0.375	0.3207
KMT2A	0.218362	0.636364	1.08e-06	BRD7	109	326	0.2505	0	1	0	1
ZMYND11	0.250575	0	1	BRD8	103	323	0.2418	6	4	0.6	0.01851
BAZ1B	0.24356	0.555556	0.04713	BRD9	101	324	0.2376	8	3	0.7272	0.00102
BRDT	0.247685	0.5	0.2612	BRDT	107	325	0.2476	2	2	0.5	0.2612
PHIP	0.24356	0.555556	0.04713	BRPF1	107	326	0.2471	3	3	0.5	0.2622
ZMYND8	0.24	0.636364	0.006857	BRPF3	106	324	0.2465	4	3	0.5714	0.06896
BAZ2A	0.248848	0.5	0.4379	BRWD1	103	320	0.2435	6	7	0.4615	0.0771
BRPF3	0.246512	0.571429	0.06896	BRWD3	101	326	0.2365	8	1	0.8889	8.899e-05
SMARCA2	0.24356	0.555556	0.04713	CBP	107	326	0.2471	0	0	0	1
BPTF	0.248826	0.3	0.4753	CECR2	107	323	0.2488	2	4	0.3333	0.4667
BRWD1	0.243499	0.461538	0.0771	EP300	101	323	0.2382	8	4	0.6667	0.002421
SP100	0.247059	0.363636	0.2851	KAT2A	108	326	0.2488	1	1	0.5	0.4379
BRD1	0.244755	0.428571	0.06896	KAT2B			#DIV/0!	0	0	0	1
BRWD3	0.236534	0.888889	8.899e-05	KMT2A			#DIV/0!			#DIV/0!
SP110	0.249423	0.333333	0.5791	PBRM1			#DIV/0!			#DIV/0!
BRD2	0.252315	0	1	PHIP			#DIV/0!			#DIV/0!
CECR2	0.248837	0.333333	0.4667	SMARCA2			#DIV/0!			#DIV/0!
SP140	0.245902	0.444444	0.1636	SMARCA4			#DIV/0!			#DIV/0!
RINT1	0.247664	0.375	0.3207	SP100			#DIV/0!			#DIV/0!
ASH1L	0.23753	0.6	0.003583	SP110			#DIV/0!			#DIV/0!
EP300	0.238208	0.666667	0.002421	SP140			#DIV/0!			#DIV/0!
BRD3	0.251152	0	1	SP140L			#DIV/0!			#DIV/0!
CREEBBP		no mutation		TAF1			#DIV/0!			#DIV/0!
SP140L	0.248848	0.5	0.4379	TAF1L			#DIV/0!			#DIV/0!
TRIM33	0.249423	0.333333	0.5791	TRIM24			#DIV/0!			#DIV/0!
BAZ2B	0.257212	0.2	0.7592	TRIM28			#DIV/0!			#DIV/0!
TRIM27	0.251163	0.166667	0.8241	TRIM33			#DIV/0!			#DIV/0!
TAF1L	0.237981	0.5	0.01197	TRIM66			#DIV/0!			#DIV/0!
PBRM1	0.24537	0.75	0.04997	ZYMND8			#DIV/0!			#DIV/0!
SMARCA4	0.238095	0.5625	0.006474	ZYMND11			#DIV/0!			#DIV/0!
	normal	mutation	p value
ATAD2	0.242424	0.714286	0.01222
ASH1L	0.23753	0.6	0.003583
BAZ1A	0.244186	0.666667	0.03654
BAZ1B	0.24356	0.555556	0.04713
BRD8	0.241784	0.6	0.01851
BRD9	0.237647	0.727273	0.00102
BRWD3	0.236534	0.888889	8.899e-05
EP300	0.238208	0.666667	0.002421
KMT2A	0.218362	0.636364	1.08e-06
PHIP	0.24356	0.555556	0.04713
SMARCA2	0.24356	0.555556	0.04713
TAF1L	0.237981	0.5	0.01197
ZMYND8	0.24	0.636364	0.006857

## Sheet: fig2
B				C
51 foci/cell	Plko	shBRD9-1	shBRD9-2	54 foci/cell	Con-shRNA	BRD9-shRNA1	BRD9-shRNA2
	20	29	20		14	5	2
	18	26	10		7	2	1
	14	25	8		16	10	3
	12	23	16		30	2	3							G	BRD9 foci/cell
	10	21	5		8	1	8	D	51/54 con focal		Con-shRNA	BRD9-shRNA1	BRD9-shRNA2		Con-shRNA	RAD51-shRNA
	10	21	4		15	3	2				4	1	1		14	2
	9	20	6		15	7	2				3	2	3		13	2
	8	19	12		14	2	3				6	5	2		9	1
	8	17	5		5	4	3				3	3	2		2	1
	6	16	7		21	4	5				3	0	3		20	1
	6	16	15		6	2	2				4	1	5		17	3
	6	15	16		14	6	3				2	0	7		15	5
	4	15	10		8	3	14				2	7	3		12	4
	4	15	5		7	5	9				3	1	0		8	3
	3	14	7		8	2	3				4	1	0		10	10
	3	14	25		8	2	4				3	0	0		6	1
	1	14	17		25	6	4				4	0	1		15	1
	1	14	9		12	3	2				2	2	0		13	3
	1	14	11		12	2	2				3	1	1		7	1
	17	13	13		8	11	6				3	1	0		6	3
	15	13	20		12	2	4				2	0	1		3	1
	14	13	10		6	5	1				2	0	2		5	9
	12	13	7		10	12	3				2	1	0		12	2
	11	13	6		17	7	3				2	0	2		7	7
	11	13	9		18	7	1				2	2	5		19	6
	10	12	25		11	3	1				5	1	5		11	1
	9	12	22		10	2	2				3	0	4		3	1
	8	11	19		20	2	3				2	0	3		3	1
	7	11	17		5	2	8				2	0	1		1	8
	7	11	4		12	1	9				2	1	0		6	1
	7	11	8		16	10	2				2	0	8		9	1
	7	10	9		7	10	5				10	0	2		13	1
	7	10	4		5	6	7				5	3	3		14	10
	6	10	17		10	5	3				1	1	1		6	13
	6	10	26		6	4	2				5	0	1		9	16
	6	10	8		7	2	2				2	5	2		15	2
	6	10	18		12	6	1				1	0	3		8	4
	6	10	7		14	6	7				5	1	2		7	1
	5	9	5		8	4	1				2	0	1		4	5
	5	9	3		7	6	7				4	2	5		16	2
	5	9	6		5	2	2				2	1	1		9	2
	5	9	6		15	0	5				3	1	0		9	4
	4	9	5		5	4	2				0	2	0		6	1
	4	8	15		14	3	0				8	0	2		15	2
	4	7	15		13	2	7				3	1	0		7	1
	4	7	14		10	1	4				3	3	1		4	4
	4	7	14		3	5	12				3	1	4		13	6
	4	6	14		7	1	0				3	3	2		8	4
	3	6	13		5	3	12				1	2	0		4	6
	3	6	12		12	0	1				7	6	8		4	2
	2	6	11		15	1	7				4	0	1		3	3
	2	6	11		12	6					4	2	0		7	5
	1	6	11								5	0	0		9	2
	1	6	10								6	2	5		2	6
	1	6	32								3	4	0		1	7
	1	5	32								3	2	3		1	1
	16	5	28								7	2	1		7	1
	16	5	27								5	3	2
	14	5	26									0
	9	5	24		E						F
	9	5	23
	9	4	23
	9	4	21
	8	3	21
	8	3	20
	8	3	20
	8	3	19
	8	3	18
	7	3	17
	7	3	16
	7	3	16
	6	2	15
	6	2	15
	6	1	15
	5	38	6
	4	9	6
	4	8	5
	3	8	4
	2	8	4
	2	8	4
	1	8	4
	1	7	4
	15	7	3
	9	7	1
	8	7	1
	8	6
	7	15
	7	15
	7	14
	6	14
	6
	5
	4
	1
	1
A

## Sheet: fig3
A													B
D										E
												H
F
Fig3G
								Fig3 I	Con-shRNA	BRD9-shRNA	BRD-9 shRNA +BRD-9WT	BRD-9 shRNA+Bromo BRD-9
									1.206	0.675	1.056	0.7494
									0.946	0.774	1.104	0.7668
									0.948	0.725	1.116	0.762
								Fig3 J	PARPi(uM)	plko			shBRD9			shBRD9+BRD9-plvx			shBRD9+detal-BRD9-plvx
									0	1.02941	0.992647	0.977941	0.887312	1.06477	1.04703	1.02778	0.930556	1.04167	0.986031	0.986031	1.02712
									0.25	0.897059	0.845588	0.867647	0.727595	0.638864	0.638864	0.902778	1.02778	1.02778	0.657354	0.624486	0.673788
									0.5	0.688235	0.661765	0.698529	0.532387	0.585626	0.532387	0.840278	0.902778	0.826389	0.435497	0.443714	0.484799
									1	0.338235	0.382353	0.404412	0.310559	0.28394	0.266193	0.583333	0.423611	0.354167	0.230074	0.271159	0.254725
									2	0.223492	0.209473	0.187635	0.033725	0.053846	0.073521	0.239192	0.195696	0.199663	0.022456	0.047496	0.056299
										102.941	99.2647	97.7941	88.7311	106.477	104.703	102.778	93.0556	104.167	98.6031	98.6031	102.712
										89.7059	84.5588	86.7647	72.7595	63.8864	63.8864	90.2778	102.778	102.778	65.7354	62.4486	67.3788
										68.8235	66.1765	69.8529	53.2387	58.5626	53.2387	84.0278	90.2778	82.6389	43.5497	44.3714	48.4799
										33.8235	38.2353	40.4412	31.0559	28.394	26.6193	58.3333	42.3611	35.4167	23.0074	27.1159	25.4725
										22.3492	20.9473	18.7635	3.3725	5.3846	7.3521	23.9192	19.5696	19.9663	2.2456	4.7496	5.6299
									ovcar8	300 cell/well	PLKO	136		shBRD9	112.667		shBRD9+WT	144		shBRD9+Muta-BRD		121.667
									untreated		140	135	133	100	120	118	148	134	150	120	120	125
									PARPi(ola)	0.25	122	115	118	82	72	72	130	148	148	80	76	82
									(uM)	0.5	80	90	95	60	66	60	121	130	119	53	54	59
										1	46	52	55	35	32	30	84	61	51	28	33	31
								Fig3 K	Cisplatin(uM)	plko			shBRD9			shBRD9+BRD9-plvx			shBRD9+detal-BRD9-plvx
									0	0.992966	0.984692	1.02193	1.16691	0.856721	0.974889	0.827586	1.14942	1.02299	0.833333	1.15942	1.00725
									0.1	0.912863	0.958506	0.941909	0.723781	0.649926	0.605613	0.965517	0.91954	1.02299	0.652174	0.557971	0.601449
									0.5	0.282158	0.294606	0.311203	0.0886263	0.118168	0.0738552	0.172414	0.252874	0.310345	0.0753623	0.13913	0.217391
									1	0.0497925	0.0856432	0.0622407	0.0295421	0.0295421	0.0147711	0.0574713	0.103448	0.091954	0.027971	0.0362319	0.0234783
										99.2966	98.4692	102.193	116.691	85.6721	97.4889	82.7586	114.942	102.299	83.3333	115.942	100.725
										91.2863	95.8506	94.1909	72.3781	64.9926	60.5613	96.5517	91.954	102.299	65.2174	55.7971	60.1449
										28.2158	29.4606	31.1203	8.86263	11.8168	7.38552	17.2414	25.2874	31.0345	7.53623	13.913	21.7391
										4.97925	8.56432	6.22407	2.95421	2.95421	1.47711	5.74713	10.3448	9.1954	2.7971	3.62319	2.34783
									Ovcar8	blank			Cisplatin	0.1			0.5			1 uM
									plko	240	238	247		220	231	227	68	71	75	12	11	15
									shBRD9	79	58	66		49	44	41	6	8	5	2	2	1
									shBRD9+BRD9-plvx	72	100	89		84	80	89	15	22	27	5	9	8
									shBRD9+A-BRD9-plvx	115	160	139		90	77	83	38	33	30	8	5	6

## Sheet: fig4
A				B						C
D
								E
H
		con		average		cispt0.5				cispt2
plko	64	60	66	63.3333	52	48	42		104	120	100		20.8	24	20
shRAD54	50	56	60	55.3333	7	5	8		15	24	19		3	4.8	3.8
WT-RAD54	40	58	57	51.6667	20	28	36		80	88	70		16	17.6	14
515KR-RAD54	40	50	56	48.6667	5	9	6		15	11	10		3	2.2	2
		200 cells plate				200 cells plate				1000 cells plate
		ola 0.1				ola0.3				ola0.6
plko	63	62	55		30	42	40		23	38	45		4.6	7.6	9
shRAD54	15	13	15		8	3	3		15	21	11		3	4.2	2.2
WT-RAD54	52	60	58		30	45	50		28	50	45		5.6	10	9
515KR-RAD54	13	20	17		13	10	20		18	12	17		3.6	2.4	3.4
		200 cells plate				200 cells plate				1000 cells plate
		con				cispt0.5				cispt2
plko	101.053	94.7369	104.211		82.1053	75.7895	66.3158		32.8421	37.8948	31.579
shRAD54	90.3615	101.205	108.434		12.6506	9.03615	14.4578		5.42169	8.6747	6.86747
WT-RAD54	77.4204	112.26	110.324		38.7102	54.1942	69.6783		30.9681	34.065	27.0971
515KR-RAD54	82.1929	102.741	115.07		10.2741	18.4934	12.3289		6.16447	4.52061	4.10965
		ola 0.1				ola0.3				ola0.6
plko	99.4737	97.8948	86.8422		47.3684	66.3158	63.1579		7.26316	12	14.2105
shRAD54	27.1085	23.494	27.1085		14.4578	5.42169	5.42169		5.42169	7.59037	3.97591
WT-RAD54	100.646	116.131	112.26		58.0653	87.0979	96.7754		10.8388	19.3551	17.4196
515KR-RAD54	26.7127	41.0965	34.932		26.7127	20.5482	41.0965		7.39736	4.93157	6.9864
G
RAD54 FOCI							RAD51 FOCI
	Con-shRNA	RAD54-shRNA	RAD54-shRNA+RAD54	RAD54-shRNA+RAD54-K515R				Con-shRNA	RAD54-shRNA	RAD54-shRNA+RAD54	RAD54-shRNA+RAD54-K515R
	19	5	10	2				5	20	22	25
	6	10	8	3				27	30	23	10
	14	3	3	4				15	25	25	18
	16	4	3	1				20	15	12	21
	10	9	8	4				14	22	20	20
	12	9	10	12				15	16	14	18
	5	7	12	1				38	20	13	25
	7	5	16	0				15	28	7	22
	10	5	13	3				17	29	37	5
	8	3	18	6				4	25	10	28
	15	4	12	4				16	9	5	5
	15	3	6	2				12	30	17	35
	2	2	20	1				22	37	15	36
	15	0	5	16				10	32	11	19
	20	2	2	3				19	19	9	15
	22	4	14	7				4	30	7	27
	24	1	10	8				13	33	14	19
	25	4	22	3				15	25	5	20
	9	3	15	4				16	20	3	5
	0	6	23	3				28	27	8	12
	20	2	10	5				4	24	21	26
	12	5	4	4				25	19	4	13
	14	0	20	4				20	15	32	21
	9	7	9	3				27	17	11	26
	12	10	10	5				8	13	12	27
	14	5	0	3				22	20	7	20
	10	2	20	6				4	18	8	24
	5	3	1	7				5	19	12	32
	16	8	21	9				13	17	15	26
	18	0	15	2				11	19	12	19
	13	3	8	5				4	21	31	31
	20	2	12	6				22	15	24	27
	7	3	7	4				12	10	26	10
	6	1	8	4				5	8	15	16
	4	0	9	10				16	17	17	14
	6	0	11	0				10	6	22	8
	5	9	22	5				29	2	29	6
	8	0	24	0				37	19	8	19
	0	8	16	5				4	18	11	14
	9	4	22	4				13	21	12	17
	10	1	18	2				2	16	14	19
	16	0	8	3				31	10	16	26
	19	4	15	2				1	19	15	8
	17	12	6	1				16	26	29	32
	14	8	9	4				15	21	13	13
	19	9	13	5				6	16	12	29
	19	10	21	3				4	1	9	27
	20	5	19	0				3	14	9	35
	22	7	15	0				2	10	7
	15		2	5
	11		1	2
				3
				5
				0
				0
				2
				2
				4

## Sheet: fig 5
E PARPi(uM)	Con-shRNA			BRD9-shRNA1			BRD9-shRNA2
0	102.941	99.2647	97.7941	88.7311	106.477	104.703	106.68	96.35	98.79		G
0.25	89.7059	84.5588	86.7647	72.7595	63.8864	63.8864	65.932	55.409	71.355		PARPi(M)	0			1			2.5
0.5	68.8235	66.1765	69.8529	43.2387	48.5626	43.2387	38.493	49.36	36.411		0	98.2759	94.8276	106.897	102.857	97.1429	100	106	98	96
1	33.8235	38.2353	40.4412	21.0559	18.394	16.6193	15.99	12.387	22.132		0.1	112.069	96.5517	94.8276	77.1429	80	91.4286	64	88	76
2	22.3492	20.9473	18.7635	3.3725	5.3846	7.3521	4.462	6.688	5.563		0.5	77.5862	84.4828	86.2069	60	68.5714	57.1429	46	62	39
F											1	58.6207	60.3448	68.9655	54.2857	48.5714	45.7143	31	17	17
Cispt(μM)	Con-shRNA			BRD9-shRNA1			BRD9-shRNA2
0	100.293	96.7743	102.933	117.665	100.599	81.7364	97.6833	98.6226	93.9263
1	85.3374	87.0969	81.8183	26.9461	8.98202	11.6766	15.9675	15.9675	20.6638
2	78.2992	87.0969	82.6981	5.38921	9.88022	6.28742	6.57484	10.3319	8.45336
4	49.2669	46.1878	47.0675	1.7964	3.59281	4.94011	4.22668	7.5141	3.28742
												Fig5C
I-J
OV7				PARPi
	NT	0.5	2	5	uM
plvx3	94	27	13	2			96.5757	27.7398	13.3562	2.0548
	100	30	12	2			102.74	30.822	12.3288	2.0548
	98	29	17	3			100.685	29.7946	17.4658	3.0822
	97.3333
BRD9 plvx3
	42	40	16	8			81.8187	77.9226	31.169	15.5845
	58	38	16	5			112.988	74.0265	31.169	9.74032
	54	32	19	5			105.195	62.3381	37.0132	9.74032
	51.3333
OV7				Cispt
	NT	0.5	1.25	2.5	5	uM
plvx3	120	90	75	27	7		94.4882	70.8661	59.0551	21.2598	5.51181
	132	87	66	29	3		103.937	68.5039	51.9685	22.8346	2.3622
	129	103	59	23	9		101.575	81.1024	46.4567	18.1102	7.08661
	127												H
BRD9 plvx3
	185	169	145	66	22		106.733	97.5019	83.6555	38.0777	12.6926
	165	187	167	77	20		95.1941	107.887	96.348	44.4239	11.5387
	170	179	159	69	39		98.0788	103.271	91.7325	39.8085	22.5004
Fig5D

## Sheet: fig5K
	Con-shRNA-untreated						BRD9-shRNA-untreated						Con-shRNA-olaparib						BRD9-shRNA-olaparib
day 0	27	87	45	75	89	22	70	60	33	49	100	20	57	87	33	47	66	21	87	39	29	11	19	36
day 7	55.6827	79.3897	121.788	66.984	77.6857	122.46	283.944	131.528	110.581	110.112	93.4464	55.264	132.634	64.8933	43.4623	158.539	97.497	80.384	13.816	9.61625	85.2196	37.0913	55.1	103.56
day 14	445	635	979	974	535	621	747	442	939	1052	884	880	1061	1268	779	1980	847	643	110	296	446	828	1107	76
day 21	1044	854	1455	1034	1142	1153	2373	852	1195	2122	1065	1214	1025	1350	1014	733	2001	1624	1121	303	602	571	401	267
day 28	1233	1736	1124	2469	1531	1124	1504	1582	1477	2804	1946	1831	2880	2902	1353	1937	859	703	859	895	502	263	271	1272
Tumor Weight
Ctrl shRNA NT	Ctrl shRNA PARPi	BRD9shRNA NT	BRD9shRNA PARPi
335	145	182.24	77.2
264	212	105	58
116	144	264	39.5
97	135	254	20
66	76.32	133	54.5
205	58	76	29

## Sheet: fig5L
	Normal Saline						PARPi						BRD9i						PARPi+BRD9i
day 0	38	99	23	15	22	14	35	19	29	31	33	26	36	55	35	33	22	19	0	0	0	19	20	10
day 7	56	66	91	55	53	65	45	61	52	49	37	88	93	65	74	86	93	26	17	27	35	45	29	33
day 14	298	301	128	478	863	972	331	397	582	670	688	209	226	550	690	743	684	159	59	68	73	88	119	79
day 21	896	894	762	794	802	583	369	698	770	1031	936	980	1093	798	1149	826	973	774	259	172	98	352	560	158
day 28	1432.51	1850.51	1183.39	1750.03	1352.29	1268.31	1160.54	1230.88	1934.24	1252.86	1621.08	1814.92	1499.78	1186.92	1762.92	2486.88	1846.32	1357.65	331.584	301.44	100.48	512.867	1239.25	251.2
Tumor Wight
mg
NS	PARPi(50mg/kg)	BRD9i(40mg/kg)	PARPi(50mg/kg)+BRD9i(40mg/kg)
140	210	320	80
200	220	180	92
160	250	240	90
160	210	170	125
250	200	100	150
190	200	140	112
250	230		90
			80

## Sheet: fig S1
FigS1 D
BRCA1
Time post IR(h)	PLKO									sh-BRD9-1									sh-BRD9-2
0	0	0	0	0	0	0	0	5	0	0	0	0	7	0	0	0	5	0	0	0	0	10	0	0	0	5	0
2	0	0	0	0	0	0	2	5	0	10	0	8	10	0	4	0	5	0	3	0	9	3	0	0	0	0	4
8	20	40	50	10	10	5	40	20	45	20	25	30	40	45	60	60	65	70	20	20	20	25	30	50	40	45	35
24	0	11	20	5	16	10	0	5	0	25	0	30	16	18	10	20	0	0	15	0	20	23	25	10	15	0	15
53BP1
Time post IR(h)	PLKO									sh-BRD9-1									sh-BRD9-2
0	0	0	0	10	20	0	0	15	0	10	0	0	0	15	0	0	0	0	20	25	0	0	0	10	0	0	0
2	80	60	50	90	75	80	90	75	70	70	60	60	80	70	50	60	80	50	70	65	70	80	60	75	85	80	70
8	70	80	75	70	60	85	75	80	80	70	70	70	75	60	80	75	65	75	80	50	65	70	85	72	75	70	60
24	10	15	10	45	20	15	13	15	25	35	10	15	35	20	39	30	14	10	25	22	10	40	5	25	30	22	10
FigS1A
PLKO	BRD9shRNA 1	BRD9shRNA 2	shBRCA1												F
13.48	9.23	8.38	9.05					FigS1 E
13.42	7.95	7.06	7.83
13.29	8.42	7.99	8.01
FigS1B
PLKO	BRD9shRNA 1	BRD9shRNA 2	sh53BP1
41.3	37.5	35.3	13.63
41.18	39.4	40.88	17
39.33	39.5	33.19	17.24
FigS1C
Non-treat	10	20	40	shBRCA1
9.5	8.83	4.92	3.9	4.97
10.1	6.52	6.12	3.2	5.73
10.6	8.02	5.33	4.87	3.49
G	20170307
PARPi(μM)	Plko			shBRD9-1			shBRD9-2
0	97.4576	101.695	100.847	97.8723	95.7447	106.383	91.5332	109.84	98.8558
0.25	101.695	94.0678	99.1525	57.4468	67.0213	91.4894	78.7185	75.0572	83.2952
0.5	93.2203	83.8983	90.678	62.766	51.0638	76.5957	65.9039	62.2426	72.3112
1	94.9153	89.8305	83.8983	52.1277	53.1915	78.7234	67.7345	61.3272	63.1579
2	61.017	66.1017	59.322	37.234	39.3617	46.8085	40.2746	44.8513	35.6979
F

## Sheet: FigS2
A
	G1			S			G2/M
Ctrl shRNA	46.1	48.3	49.9	19.4	17	16.6	33.9	34.9	33.4
BRD9 shRNA1	47.4	47.7	45.2	17.1	18.9	20.9	34.5	33.3	33.9
BRD9 shRNA2	46.9	45.7	51.7	19.1	17.3	20.2	33.8	37	28.1
B
			D						E
			Con-shRNA	BRD9-shRNA1	BRD9-shRNA1				Con-shRNA	RAD51-shRNA
			7	7	2				17	1
			5	5	3				12	3
			9	0	5				16	2
			13	0	0				7	0
			17	0	0				12	0
			20	2	0				5	2
			22	7	3				16	5
			10	6	1				5	3
			18	5	2				18	0
			21	5	1				12	0
			9	2	3				3	0
			1	0	2				1	7
			0	0	2				9	3
			2	0	1				0	5
			2	1	3				3	0
			1	1	0				16	0
			10	0	0				8	0
			18	0	8				3	0
			17	2	2				2	0
			15	0	2				3	2
			20	0	1				12	2
			12	5	0				13	6
			19	7	0				4	1
			14	13	6				18	10
			13	5	2				8	2
			2	5	0				6	3
			10	8	0				3	2
			5	2	11				12	0
			3	2	0				7	0
			9	0	0				0	1
			7	0	2				0	0
			15	2	2				20	0
			8	7	3				16	1
			7	1	3				13	0
			6	1	5				15	3
			19	0	2				8	2
			11	0	2				15	10
			18	18	1				2	7
			19	0	1				4	5
			12	0	0				3	2
			12	0	0				17	3
			13	1	0				11	2
			13	0	0				9	1
			16	1	3				15	5
			8	8	2				11	3
			8	0	0				10	2
			4	4	6				5	10
			13	5	7				14	2
			11	12	11				12	6
			4	10	2				10	2

[truncated: 7 more sheets: FigS3, figS4, fig S5, figS6, FigS7, figS8, figS9]
